# Supplementary material for: Poly(a) selection introduces bias and undue noise in direct RNA-sequencing
Source: BMC Genomics. 2022 Jul 22;23:530. doi: 10.1186/s12864-022-08762-8 (PMC9306060; doi:10.1186/s12864-022-08762-8)
Supplement: Supplementary file 1 — Additional file 1. [file 12864_2022_8762_MOESM1_ESM.txt]

Supplementary Table 1: Table of mean tail lengths and deciles as shown in Figure 5:
A table with rows corresponding to genes that were sufficiently sequenced in all libraries (>150 RPM). The table contains columns of the following information per gene: per library read counts, per library RPM, per library mean tail length, differences in mean tail lengths between selected & unselected libraries, and decile (color) groupings of difference in mean tail lengths.
chr id	gene id	gene name	gene rpm (Selected 1)	mean tail length (Selected 1)	gene rpm (Unselected 1)	mean tail length (Unselected 1)	diff in mean tail lengths (Selected 1 minus Unselected 1)	gene rpm (Selected 2)	mean tail length (Selected 2)	gene rpm (Unselected 2)	mean tail length (Unselected 2)	diff in mean tail lengths (Selected 2 minus Unselected 2)	avg diff in mean tail lengths (Set1 and Set2)	deciles of avg diff in mean tail lengths (Set1 and Set2)
V	WBGene00012186	mlt-11	183.8	108.1	420	69.7	38.5	132.6	98	250	66.7	31.2	34.8	10
II	WBGene00020022	gldc-1	232.8	89.5	267.5	53.9	35.6	176.9	80.9	233.4	49.3	31.6	33.6	10
II	WBGene00010988	metr-1	388.9	114.5	447.5	84.7	29.8	410.8	115.1	383.4	92.4	22.7	26.2	10
V	WBGene00019017	F57F4.4	572.7	96.5	1242.1	70.8	25.7	637.6	83.2	941.8	62.4	20.8	23.3	10
X	WBGene00006921	vha-12	250.5	86.8	527	62.3	24.5	273.8	78	477.8	58.7	19.3	21.9	10
I	WBGene00016422	noah-1	273.1	97.8	538.3	71.1	26.7	255.3	83.9	416.7	66.7	17.1	21.9	10
IV	WBGene00006912	vha-3	110.8	81.8	385.9	66	15.7	191.1	96.8	458.4	69.6	27.2	21.5	10
X	WBGene00009628	tatn-1	295.8	103.2	311.3	80.4	22.8	205.4	96	222.3	77.9	18.1	20.5	10
III	WBGene00006727	ubq-1	271.9	85.2	350.2	63.5	21.7	339.5	87.7	369.5	70	17.7	19.7	10
III	WBGene00004736	sca-1	326	93.1	656.7	71.8	21.2	285.3	84.9	472.3	68	16.9	19.1	10
X	WBGene00009259	hpo-34	144.7	94.5	167	77.1	17.4	195.4	101.9	244.5	81.4	20.5	19	10
V	WBGene00004336	ret-1	180	89.2	274	72.6	16.6	192.5	94.4	294.5	73.3	21.1	18.9	10
X	WBGene00008205	sams-1	1152.9	88	1268	66.6	21.4	684.6	87.3	847.3	71.1	16.2	18.8	10
II	WBGene00006626	tsn-1	327.2	90.1	491.3	67.7	22.4	436.4	83.1	480.6	68.2	14.9	18.7	10
IV	WBGene00013379	Y62E10A.13	197.6	116.8	257.8	103	13.8	372.3	117.4	341.7	95.7	21.7	17.7	10
II	WBGene00007463	vgln-1	366.3	92.8	570.8	70.4	22.4	330.9	87.9	594.5	74.9	13	17.7	10
X	WBGene00003891	osm-11	129.6	85.4	342.1	68.5	16.9	145.5	91.5	300	73.1	18.3	17.6	10
IV	WBGene00017998	F33D4.6	157.3	92.7	181.6	78.7	14	262.4	96.2	286.1	76.1	20.1	17.1	10
X	WBGene00018701	pccb-1	244.2	80	205.9	64.9	15.1	211.1	81.8	263.9	63	18.8	16.9	10
III	WBGene00002083	inf-1	444.3	86.2	742.6	63	23.2	430.7	79.4	491.7	68.9	10.5	16.8	10
X	WBGene00003511	mxl-3	271.9	119.9	256.2	94.4	25.5	243.9	122.9	225	114.9	8	16.8	10
II	WBGene00018572	lin-42	107	134.2	249.7	112.7	21.5	122.7	122.4	233.4	110.5	12	16.7	10
II	WBGene00015512	mthf-1	571.4	91.2	411.9	68.3	22.9	395.1	94.4	433.4	83.9	10.5	16.7	10
X	WBGene00012261	lpr-3	269.3	82.8	390.8	69.1	13.7	223.9	87.7	252.8	68.4	19.3	16.5	10
III	WBGene00003962	pdi-1	683.4	79.3	638.9	63	16.3	586.2	73.9	641.7	57.2	16.7	16.5	10
II	WBGene00002053	ifb-1	221.5	79.7	274	56.6	23.1	248.2	73.2	297.3	63.8	9.4	16.2	10
X	WBGene00002007	hsp-3	770.3	84.2	1143.1	65.4	18.9	838.7	75.5	1091.8	62.2	13.3	16.1	10
IV	WBGene00004357	rho-1	135.9	97.8	253	83	14.8	134.1	99.4	247.3	82.5	17	15.9	10
V	WBGene00018138	folt-2	256.8	88	424.8	63.1	24.9	226.8	71.7	244.5	66	5.8	15.4	10
II	WBGene00022856	cth-2	375.1	71	327.5	54.3	16.7	323.8	75.4	380.6	61.8	13.6	15.1	10
X	WBGene00000040	aco-1	237.9	80.8	327.5	64.7	16.1	268.1	77.3	286.1	63.6	13.8	14.9	10
IV	WBGene00011480	enpl-1	662	74.8	593.5	60	14.8	437.9	73.9	539	58.9	15	14.9	10
X	WBGene00006366	sym-1	504.7	78.8	538.3	59.4	19.4	238.2	67.4	288.9	57.9	9.5	14.5	10
I	WBGene00019322	ahcy-1	6330.9	78.9	6930.2	61.2	17.8	5014.8	78.2	5923	67.2	11	14.4	10
V	WBGene00000915	hsp-90	1679	70.7	1764.2	56	14.7	1081.1	75.9	1208.5	62	13.9	14.3	10
IV	WBGene00003893	ost-1	1139.1	89.2	1088	73.3	15.9	941.3	85.8	925.1	73.3	12.5	14.2	10
III	WBGene00001749	gst-1	244.2	83.8	259.4	66.7	17.1	221.1	89	269.5	77.8	11.2	14.1	10
III	WBGene00017166	aldo-2	1052.2	76.6	1146.4	59.3	17.3	947.1	70.2	1222.4	59.4	10.8	14	10
I	WBGene00020347	ech-1.2	197.6	80	197.8	63.3	16.7	222.5	75.1	236.1	63.9	11.2	14	10
II	WBGene00000251	bli-1	132.2	92.5	175.1	78.4	14.1	296.7	76.9	405.6	63.1	13.8	13.9	10
II	WBGene00022781	pmt-1	387.7	94	379.4	75.3	18.7	336.6	93.3	375	84.4	8.9	13.8	10
III	WBGene00011474	aldo-1	334.8	78.6	321.1	62.5	16.1	251	73.8	325	62.4	11.3	13.7	10
III	WBGene00013238	trap-4	706.1	88.2	805.9	71.5	16.8	777.3	79.8	850.1	69.2	10.6	13.7	10
I	WBGene00006789	unc-54	1618.6	84.2	1757.7	69.2	15	522	83.9	697.3	72.7	11.1	13.1	10
III	WBGene00015814	oatr-1	366.3	80.8	304.8	64.6	16.2	320.9	78.1	330.6	68.2	9.9	13	10
X	WBGene00000066	act-4	2163.6	86.6	3330.5	69.1	17.5	2269.2	81	2978.2	72.5	8.5	13	10
II	WBGene00001971	hmg-1.1	573.9	78.9	556.2	68	10.9	330.9	85	347.3	70.1	14.9	12.9	10
V	WBGene00001909	his-35	363.7	70.6	261.1	59.5	11.1	293.8	66.6	280.6	52	14.6	12.9	10
IV	WBGene00002005	hsp-1	1340.4	71.1	1838.8	58.9	12.2	915.7	79.3	1252.9	66	13.3	12.8	10
IV	WBGene00022235	sqd-1	529.9	79.4	940.5	63.4	16	392.2	74.8	664	65.2	9.5	12.8	10
II	WBGene00006510	mtrr-1	339.8	100.4	334	78.9	21.5	345.2	94.7	425.1	90.8	3.9	12.7	10
V	WBGene00020808	clik-1	279.4	81.6	672.9	67.8	13.8	524.9	74.4	591.7	63.1	11.3	12.6	10
V	WBGene00000065	act-3	857.1	85.5	1751.2	68.3	17.2	910	76.6	1311.3	68.9	7.7	12.4	10
I	WBGene00009187	F27D4.1	255.5	82.9	270.8	66.9	16	245.3	75.7	233.4	66.9	8.8	12.4	10
I	WBGene00022114	Y71F9AL.9	246.7	97.2	371.3	84.5	12.7	265.3	95.5	333.4	83.7	11.9	12.3	10
I	WBGene00004143	pqn-59	245.4	69.2	387.5	56.7	12.5	165.4	64.4	252.8	52.3	12.1	12.3	10
V	WBGene00001564	icl-1	356.2	110.3	265.9	92.7	17.6	302.4	108.3	330.6	101.4	6.9	12.3	10
V	WBGene00004266	rab-1	236.6	87.5	301.6	74.1	13.5	258.2	87.6	280.6	76.6	11	12.2	10
I	WBGene00009161	cox-7C	274.4	72.6	231.9	60.6	12	255.3	69.8	302.8	57.6	12.3	12.1	10
X	WBGene00001502	ftt-2	1043.4	84.2	922.6	72	12.2	710.3	82.9	814	70.9	12	12.1	9
V	WBGene00013025	vha-13	814.3	79.8	841.6	67	12.8	706	78	747.3	66.8	11.3	12	9
V	WBGene00302980	F53E2.2	391.4	86.7	567.5	72.6	14.1	437.9	82	522.3	72	10	12	9
X	WBGene00007350	sucl-1	137.2	83.9	189.7	72.9	11	202.5	77.1	227.8	64.1	13	12	9
X	WBGene00000175	aqp-7	407.8	74.2	398.9	70.2	4.1	242.5	71.7	227.8	51.8	19.8	11.9	9
IV	WBGene00017075	nap-1	244.2	81.4	389.2	66.8	14.6	223.9	75	269.5	65.7	9.2	11.9	9
X	WBGene00003495	mup-2	989.3	72.8	908	64.3	8.6	794.4	70.8	675.1	55.6	15.3	11.9	9
II	WBGene00002264	lec-1	392.7	76.8	468.6	67.5	9.2	436.4	77.9	536.2	63.3	14.6	11.9	9
V	WBGene00002273	lec-10	536.2	76.4	530.2	66.7	9.7	767.3	75.1	866.8	61.2	13.9	11.8	9
V	WBGene00000784	cpr-4	516	74.8	527	61.7	13.1	696	69.2	780.7	58.8	10.4	11.8	9
X	WBGene00015823	C16B8.3	329.8	66.7	285.4	55.2	11.5	332.3	67.9	333.4	55.9	11.9	11.7	9
I	WBGene00010419	atp-1	1748.2	75	2292.8	63.3	11.7	1655.9	71.9	2014.1	60.5	11.4	11.6	9
IV	WBGene00008506	tkt-1	572.7	71.8	515.6	61.9	9.9	455	71.8	658.4	58.6	13.2	11.6	9
X	WBGene00012256	lpr-5	342.3	87	311.3	78	9.1	229.6	82.8	283.4	68.8	14	11.5	9
V	WBGene00013077	ttr-24	191.3	76.7	300	65.8	10.8	315.2	70.3	333.4	58.2	12.1	11.5	9
X	WBGene00003990	pfn-2	188.8	92.7	180	72.9	19.8	235.3	80.1	247.3	76.9	3.2	11.5	9
V	WBGene00012664	Y39B6A.1	317.2	87.6	480	74	13.6	1168.1	78	1658.5	68.7	9.3	11.4	9
I	WBGene00011232	pck-2	1073.6	86.3	1174	70.3	16	1278	79.3	1330.7	72.6	6.7	11.4	9
I	WBGene00000869	cyc-1	270.6	80.9	381	64.7	16.2	285.3	69.4	325	63	6.5	11.4	9
IV	WBGene00001239	elo-1	640.6	74.9	775.1	62.3	12.6	603.3	70	650.1	59.9	10.1	11.3	9
IV	WBGene00017591	F19C7.1	318.4	83.7	408.6	68.3	15.4	619	74.4	791.8	67.1	7.3	11.3	9
III	WBGene00000229	atp-2	2205.1	76.4	2832.7	62.8	13.6	2055.3	70.5	2472.5	61.5	9	11.3	9
IV	WBGene00001426	fkb-1	265.6	77.9	364.8	67.5	10.4	302.4	78.3	305.6	66.1	12.2	11.3	9
III	WBGene00000067	act-5	253	87.1	799.4	71.1	16	523.4	75.4	841.8	68.8	6.6	11.3	9
III	WBGene00006536	tbb-1	688.5	66	591.8	57.2	8.9	457.8	65.6	533.4	51.9	13.7	11.3	9
II	WBGene00004930	sod-1	467	77	376.2	66	11.1	319.5	75.9	350	64.6	11.3	11.2	9
V	WBGene00017984	F32D1.5	409.1	75.4	415.1	63.3	12.1	310.9	71.6	333.4	61.4	10.2	11.2	9
II	WBGene00001038	dnj-20	320.9	95.3	382.7	87.1	8.2	437.9	93.2	413.9	79.3	13.9	11.1	9
V	WBGene00020275	atp-4	278.2	72.5	356.7	64.8	7.7	231.1	75.6	277.8	61.1	14.4	11.1	9
IV	WBGene00003920	par-5	255.5	66.7	267.5	57.2	9.5	223.9	69	272.3	56.4	12.6	11	9
IV	WBGene00021952	vha-19	249.2	87.7	337.3	71.3	16.4	256.7	83.1	291.7	77.6	5.5	11	9
I	WBGene00006754	unc-15	1053.5	82.7	1214.5	71.5	11.3	407.9	83.7	597.3	73.1	10.7	11	9
III	WBGene00021248	Y22D7AL.10	461.9	87.9	685.9	73.6	14.3	310.9	78.4	447.3	70.8	7.6	11	9
I	WBGene00006528	tba-1	299.6	73.9	405.4	62.9	11	273.8	73.8	291.7	62.9	10.9	11	9
II	WBGene00008446	E01G4.3	365	100.9	369.7	93.2	7.7	427.9	105.7	438.9	91.8	13.9	10.8	9
II	WBGene00012608	hphd-1	1082.4	87.4	981	74.7	12.7	1366.4	84.8	1247.4	76.1	8.7	10.7	9
V	WBGene00009723	F45D3.3	361.2	85.5	295.1	76.2	9.3	276.7	94.2	308.4	82.1	12.1	10.7	9
IV	WBGene00013311	sec-61	762.7	81.2	1188.5	67.4	13.8	878.6	75.7	1177.9	68.2	7.5	10.7	9
V	WBGene00001423	fib-1	579	74.8	549.7	66.6	8.1	278.1	74.9	283.4	61.8	13.2	10.6	9
X	WBGene00007934	C34E7.4	143.5	85.8	278.9	73.5	12.3	205.4	83.8	230.6	74.8	9	10.6	9
X	WBGene00001684	gpd-2	215.2	77	458.9	63.8	13.2	262.4	70.8	494.5	62.8	8	10.6	9
IV	WBGene00021286	tald-1	512.3	74.9	369.7	62.8	12.1	496.3	69.9	386.2	61	8.9	10.5	9
IV	WBGene00001604	gln-3	463.2	89.1	462.1	79	10.1	470.7	88.9	469.5	78.1	10.7	10.4	9
V	WBGene00001716	grl-7	142.2	97.9	225.4	88.2	9.7	263.9	97.5	283.4	86.4	11.1	10.4	9
II	WBGene00014253	ZK1320.3	188.8	71.2	259.4	55	16.2	194	59.4	241.7	55.2	4.2	10.2	9
X	WBGene00001000	dim-1	407.8	83.4	486.4	72.4	11	300.9	78	369.5	68.6	9.5	10.2	9
X	WBGene00003369	mlc-1	1034.6	91.2	1229.1	76.9	14.3	895.7	78.4	1111.3	72.4	6	10.2	9
II	WBGene00000114	alh-8	1351.8	71.5	1162.6	59.8	11.6	1126.8	69.5	1416.8	60.8	8.7	10.2	9
III	WBGene00006537	tbb-2	1312.7	72.2	1182.1	62.6	9.5	957	71.3	1058.5	60.6	10.7	10.1	9
X	WBGene00019272	H42K12.3	245.4	84.8	218.9	77.1	7.7	229.6	86.4	230.6	74.3	12.1	9.9	9
I	WBGene00006819	unc-87	356.2	81.2	397.3	75.6	5.6	349.4	80.4	358.4	66.3	14.1	9.9	9
II	WBGene00014244	ZK1307.1	264.3	77.1	238.4	64.4	12.6	345.2	74.4	311.2	67.4	7	9.8	9
V	WBGene00000883	cyn-7	2031.4	71.5	2091.7	61.5	10	1434.8	69.3	1539.1	59.8	9.6	9.8	9
I	WBGene00014183	ZK1025.3	264.3	88.5	303.2	70.9	17.6	302.4	94.7	350	92.9	1.8	9.7	9
X	WBGene00012158	ucr-2.1	278.2	75	290.2	66.5	8.6	213.9	73.5	236.1	62.6	10.9	9.7	9
IV	WBGene00021427	Y38F2AR.9	732.5	83.3	557.8	73.2	10.2	703.2	77.8	697.3	68.6	9.2	9.7	9
I	WBGene00022748	oaz-1	394	80.7	372.9	69.6	11.2	492.1	79.9	461.2	71.8	8.1	9.6	9
III	WBGene00000668	col-93	781.6	53.8	668.1	45.4	8.4	413.6	58.4	313.9	47.6	10.8	9.6	9
IV	WBGene00016918	test-1	314.7	80.2	355.1	69.5	10.6	322.3	77.7	333.4	69.1	8.5	9.6	9
X	WBGene00018519	F46H5.3	1806.1	72.2	2420.9	63.5	8.7	1526.1	69	2100.3	58.6	10.4	9.6	8
IV	WBGene00008707	F11E6.3	731.3	68.1	538.3	56.8	11.3	295.2	66.3	375	58.5	7.8	9.6	8
IV	WBGene00011128	R07H5.8	294.5	81.9	369.7	75.1	6.8	390.8	76.6	358.4	64.4	12.2	9.5	8
III	WBGene00018963	ucr-1	205.2	84.4	394	68.9	15.4	246.7	75.6	336.2	72.2	3.4	9.4	8
V	WBGene00018811	pmt-2	1446.2	78.2	1315	68.8	9.4	1597.4	76.5	1572.4	67	9.5	9.4	8
IV	WBGene00022072	cpg-9	454.4	73	507.5	59.4	13.6	961.3	68.7	825.1	63.7	5	9.3	8
V	WBGene00000063	act-1	4498.3	60.3	3757	51	9.2	2866.8	60.5	3214.3	51.3	9.2	9.2	8
I	WBGene00009051	nduf-6	446.8	72.4	340.5	66.7	5.7	366.6	70.5	236.1	57.9	12.6	9.2	8
III	WBGene00012094	T27E9.2	692.2	79.4	548.1	69	10.4	617.6	72.2	558.4	64.3	7.9	9.2	8
V	WBGene00000552	cmd-1	280.7	75.6	455.6	65.6	10	222.5	74.6	347.3	66.4	8.2	9.1	8
IV	WBGene00012768	eef-1B.2	614.2	76.3	823.7	66.6	9.7	574.8	71.7	566.7	63.2	8.5	9.1	8
II	WBGene00016630	acer-1	468.2	95	436.2	79.2	15.8	342.3	86.4	361.2	84	2.3	9.1	8
V	WBGene00044109	K02E11.10	176.2	71.1	290.2	61.7	9.4	283.8	74.7	294.5	66	8.7	9.1	8
II	WBGene00019061	F58F12.1	191.3	75.2	340.5	64.9	10.3	243.9	67.8	277.8	60	7.8	9.1	8
V	WBGene00007385	atp-5	315.9	75.8	400.5	69.4	6.5	360.9	74.5	369.5	62.9	11.6	9	8
V	WBGene00000733	col-160	1005.6	60.1	1015.1	51.4	8.7	385.1	64.2	438.9	55	9.3	9	8
II	WBGene00003831	nuo-1	256.8	76.2	338.9	65.6	10.5	296.7	70.7	305.6	63.2	7.5	9	8
II	WBGene00004120	pqn-32	181.2	83.9	204.3	69.8	14.1	238.2	78.7	233.4	74.9	3.8	9	8
V	WBGene00009983	cut-2	3059.7	76.5	2266.8	66.9	9.6	1380.6	76.8	1405.7	68.4	8.4	9	8
IV	WBGene00009926	noah-2	299.6	87.2	384.3	75.3	11.9	232.5	77.5	341.7	71.5	6	8.9	8
I	WBGene00000779	cpn-3	1006.9	86.4	1198.3	75.3	11.1	1156.7	81	1403	74.3	6.7	8.9	8
X	WBGene00003963	pdi-2	2774	70	2351.2	59.8	10.2	2453.2	63.4	2725.3	55.9	7.6	8.9	8
X	WBGene00001169	eef-1A.2	1306.5	67.4	1882.5	56.3	11.1	787.3	64.6	1050.1	57.9	6.7	8.9	8
I	WBGene00016655	acbp-1	675.9	67.3	752.4	55.2	12.2	688.9	58.8	686.2	53.3	5.5	8.8	8
V	WBGene00016892	pgph-3	191.3	104.7	162.1	95.1	9.6	289.5	99.5	250	91.5	8.1	8.8	8
III	WBGene00010904	ugt-62	303.3	71.3	405.4	57.7	13.6	283.8	59.5	330.6	55.4	4.1	8.8	8
III	WBGene00003214	mel-32	547.5	72.2	561	65.4	6.8	694.6	74.9	769.5	64.1	10.8	8.8	8
IV	WBGene00008505	F01G4.6	839.5	72.7	1011.8	64.7	8	785.9	70.1	777.9	60.5	9.6	8.8	8
I	WBGene00003902	pab-1	1723.1	64	2002.5	55.3	8.7	1320.7	60.7	1566.9	51.9	8.8	8.7	8
IV	WBGene00022680	ZK180.6	290.7	90.3	225.4	80.2	10.1	318.1	91.9	386.2	84.4	7.4	8.7	8
X	WBGene00008572	F08B12.4	287	92.7	269.2	72.2	20.5	533.4	84.7	466.7	87.7	-3	8.7	8
I	WBGene00006919	vha-10	385.1	78.7	261.1	75.8	2.9	298.1	82.7	241.7	68.2	14.5	8.7	8
II	WBGene00006924	vig-1	567.6	76.2	921	63.5	12.8	465	72.2	572.3	67.8	4.4	8.6	8
III	WBGene00007630	har-1	278.2	73.4	325.9	66.1	7.2	259.6	72.4	308.4	62.6	9.8	8.5	8
V	WBGene00000732	col-159	159.8	76.4	251.3	58.7	17.7	194	74.2	250	74.9	-0.7	8.5	8
X	WBGene00020366	acdh-10	255.5	83.5	204.3	74.5	8.9	235.3	73.9	238.9	65.9	8	8.5	8
II	WBGene00011884	enol-1	837	78.1	856.1	68.2	9.8	656.1	73.3	722.3	66.2	7.1	8.5	8
IV	WBGene00022679	ZK180.5	871	89.2	677.8	81.4	7.8	500.6	91.5	500.1	82.3	9.2	8.5	8
X	WBGene00018237	irg-7	416.6	77.9	480	70.4	7.6	579.1	74	700.1	64.7	9.3	8.4	8
X	WBGene00001331	erd-2.1	269.3	88.5	325.9	80.7	7.8	300.9	80.8	369.5	71.9	8.9	8.3	8
I	WBGene00002978	lev-11	1769.6	88.8	1984.7	76.4	12.3	1725.8	78.8	1878	74.5	4.4	8.3	8
V	WBGene00021625	Y47D7A.13	736.3	73.5	971.3	65.1	8.5	320.9	74	225	65.8	8.2	8.3	8
IV	WBGene00001794	gta-1	270.6	72.1	275.7	61.1	11	382.2	66.8	352.8	61.2	5.6	8.3	8
IV	WBGene00022089	Y69A2AR.18	910	72.5	969.6	62.3	10.2	895.7	69.5	1008.5	63.1	6.4	8.3	8
X	WBGene00017727	F22H10.3	439.3	75.3	397.3	62	13.3	706	65.7	655.6	62.4	3.3	8.3	8
IV	WBGene00010317	idh-1	1069.8	70.2	799.4	57.8	12.4	597.6	64.4	636.2	60.3	4.1	8.3	8
X	WBGene00009787	F46F2.3	625.5	72.5	551.3	63.3	9.1	295.2	64.9	261.1	57.6	7.3	8.2	8
II	WBGene00011273	R53.4	563.9	76.6	492.9	67.4	9.2	504.9	73.7	472.3	66.4	7.3	8.2	8
II	WBGene00002065	iff-2	395.2	78.8	681	69.7	9.2	494.9	73	622.3	65.8	7.2	8.2	8
X	WBGene00019760	calu-1	222.8	85.5	335.6	68.3	17.1	370.8	71.9	508.4	72.6	-0.7	8.2	8
IV	WBGene00014095	gdh-1	832	62.3	1263.1	53.7	8.6	927.1	59.2	1247.4	51.5	7.8	8.2	8
X	WBGene00000207	asb-2	825.7	75.6	937.2	66.5	9.1	837.2	69.6	869.6	62.3	7.3	8.2	8
II	WBGene00009688	F44E5.1	220.3	72.5	191.3	67.2	5.2	256.7	73.9	286.1	62.9	11	8.1	8
I	WBGene00009454	F36A2.7	372.6	71.5	363.2	62.1	9.4	369.4	67.8	458.4	61	6.8	8.1	8
I	WBGene00000625	col-48	132.2	72.5	152.4	68.1	4.4	369.4	73.1	338.9	61.3	11.8	8.1	8
X	WBGene00020146	got-1.2	245.4	81.8	220.5	69.9	11.9	225.4	74	230.6	69.7	4.2	8.1	8
V	WBGene00003090	lys-1	536.2	63	488.1	54	9	563.4	58.8	552.8	51.6	7.1	8.1	8
X	WBGene00006408	tag-18	258	79.8	269.2	70.4	9.4	246.7	74.9	286.1	68.2	6.7	8.1	8
IV	WBGene00000183	arf-3	216.5	80.5	205.9	77.1	3.5	269.6	84.5	263.9	71.9	12.7	8.1	8
III	WBGene00018151	F37C12.3	519.8	76.7	488.1	64.2	12.5	651.8	69.3	597.3	65.7	3.6	8	7
IV	WBGene00001243	elo-5	965.4	70	883.7	62.1	7.9	1035.5	67.4	889	59.6	7.9	7.9	7
III	WBGene00000041	aco-2	273.1	76.3	390.8	62.8	13.6	152.6	68.7	347.3	66.5	2.2	7.9	7
III	WBGene00017759	sucl-2	202.6	72.4	199.4	60.4	12	245.3	67	230.6	63.3	3.6	7.8	7
II	WBGene00007142	ttr-18	601.6	70.5	462.1	65.4	5.1	446.4	59.7	377.8	49.1	10.6	7.8	7
X	WBGene00015803	C15H9.9	474.5	71.1	379.4	65.5	5.5	333.8	71.5	352.8	61.5	10	7.8	7
X	WBGene00019619	asp-14	215.2	62.4	205.9	50.5	11.8	449.3	61	455.6	57.4	3.5	7.7	7
I	WBGene00021641	Y47G6A.15	680.9	95.1	533.5	84.1	11	1278	81.8	1086.2	77.4	4.3	7.7	7
III	WBGene00006439	ant-1.1	6801.6	66	5963.8	57.3	8.7	5103.3	61.8	5625.7	55.3	6.6	7.7	7
II	WBGene00001775	gst-27	222.8	61.8	196.2	49.8	12	310.9	55.7	338.9	52.4	3.4	7.7	7
I	WBGene00001167	eef-2	3841.3	59.4	3765.1	52.1	7.4	2681.4	56.6	2978.2	48.7	7.9	7.6	7
I	WBGene00009119	ndk-1	3802.3	60.8	3439.2	53.6	7.2	2861.1	56.9	3089.3	48.8	8.1	7.6	7
III	WBGene00000833	cts-1	534.9	76.2	622.7	67.2	9	455	70.9	530.6	64.8	6.1	7.6	7
IV	WBGene00016594	C42D4.1	255.5	81.8	212.4	74.8	7	196.8	77.9	227.8	69.8	8.1	7.6	7
II	WBGene00004398	rol-8	1207	71	1139.9	60.7	10.3	1099.7	66.9	977.9	62.2	4.7	7.5	7
V	WBGene00003658	nhr-68	178.7	98.7	147.6	88.6	10.2	258.2	100.3	230.6	95.5	4.8	7.5	7
I	WBGene00001725	grl-16	599.1	85	517.3	76.9	8	757.4	83.3	766.8	76.3	6.9	7.5	7
II	WBGene00000252	bli-2	244.2	83.8	214	75.3	8.6	711.7	74.9	577.9	68.6	6.3	7.4	7
V	WBGene00003057	lon-3	319.7	76.5	309.7	70.5	5.9	510.6	72.2	369.5	63.5	8.7	7.3	7
I	WBGene00016258	vha-16	261.8	89.4	287	75.9	13.5	278.1	74.4	369.5	73.3	1.2	7.3	7
III	WBGene00004433	rpl-21	1062.3	53.5	1183.7	47.2	6.3	925.7	52.6	1286.3	44.3	8.3	7.3	7
II	WBGene00002183	kat-1	360	75.1	350.2	64.9	10.3	405.1	66.8	358.4	62.4	4.3	7.3	7
III	WBGene00001993	hpd-1	348.6	93.2	345.4	82.8	10.3	419.3	80.1	433.4	75.9	4.2	7.3	7
IV	WBGene00021420	trap-3	455.6	79.6	410.2	71.3	8.3	480.7	73	413.9	66.8	6.2	7.3	7
X	WBGene00012257	lpr-4	534.9	90.8	473.5	77.5	13.4	413.6	78	319.5	76.9	1.1	7.2	7
V	WBGene00017765	gcst-1	281.9	74.4	287	66.1	8.4	298.1	71.1	258.4	65	6.1	7.2	7
V	WBGene00001137	eat-6	307.1	91.2	569.1	78.8	12.4	322.3	85.1	469.5	83	2.1	7.2	7
II	WBGene00011510	pdha-1	470.7	74.8	405.4	66.2	8.6	300.9	68.5	294.5	62.6	5.8	7.2	7
X	WBGene00006587	tnt-2	626.8	80.2	698.9	70.6	9.6	562	75.4	691.8	70.7	4.8	7.2	7
IV	WBGene00001244	elo-6	867.2	76.6	659.9	70.3	6.3	1096.8	76.2	883.4	68.1	8.1	7.2	7
I	WBGene00012354	cox-4	347.4	68.7	381	60.9	7.8	300.9	64.9	386.2	58.4	6.5	7.1	7
III	WBGene00002891	let-767	541.2	68.1	518.9	63.9	4.2	554.8	65	589	54.9	10.1	7.1	7
IV	WBGene00015248	mai-2	635.6	67.9	587	59.3	8.6	573.4	64.7	497.3	59.1	5.6	7.1	7
I	WBGene00001430	fkb-5	816.8	73.6	765.3	67	6.6	982.7	68	883.4	60.4	7.6	7.1	7
V	WBGene00001073	dpy-11	258	77.9	205.9	74.9	3	315.2	79.6	313.9	68.5	11.1	7.1	7
IV	WBGene00002162	isp-1	329.8	71.7	332.4	62.9	8.8	295.2	69.9	361.2	64.6	5.3	7	7
IV	WBGene00001398	fat-6	762.7	87.3	823.7	77.5	9.7	915.7	89.9	852.9	85.6	4.2	7	7
V	WBGene00000785	cpr-5	1081.2	60.1	1023.2	52.8	7.4	778.8	52.9	852.9	46.3	6.6	7	7
IV	WBGene00000683	col-109	152.3	85.6	157.3	78.3	7.3	455	77.8	416.7	71.1	6.6	6.9	7
V	WBGene00000601	col-12	849.6	63.6	707	53.6	10	924.2	71.8	766.8	68	3.8	6.9	7
V	WBGene00000717	col-144	1709.2	57	1676.6	51.3	5.7	614.7	57.1	461.2	49.1	8	6.9	7
X	WBGene00002255	lbp-3	313.4	71.6	222.1	65.7	5.9	265.3	69	225	61.1	7.8	6.8	7
I	WBGene00006529	tba-2	1053.5	61.2	971.3	54.8	6.5	894.3	59.7	864	52.5	7.2	6.8	7
III	WBGene00019301	K02D10.1	244.2	87.3	253	80.3	7	204	85	233.4	78.4	6.6	6.8	7
I	WBGene00017734	F23C8.5	670.8	67	585.4	59.2	7.8	736	64	691.8	58.3	5.8	6.8	7
X	WBGene00001685	gpd-3	1113.9	71.2	1036.1	65.1	6	965.6	68.1	1077.9	60.5	7.6	6.8	7
IV	WBGene00019540	K08D12.6	679.7	63.5	598.3	55.7	7.8	312.4	60.3	338.9	54.5	5.7	6.8	7
II	WBGene00006433	sdhb-1	278.2	82.2	322.7	76.4	5.8	241	81.1	244.5	73.4	7.7	6.7	7
II	WBGene00004416	rpl-5	1101.3	57.6	2232.8	51.1	6.5	1039.8	54.1	1803	47.2	6.9	6.7	7
IV	WBGene00013463	kdp-1	1039.6	68.6	844.8	62.9	5.8	867.2	66.4	916.8	58.8	7.5	6.7	7
II	WBGene00006915	vha-6	222.8	70.9	295.1	70.5	0.4	286.7	79.6	316.7	66.7	12.9	6.6	7
X	WBGene00000748	col-175	264.3	73.9	241.6	63.5	10.4	1557.5	66.8	1183.5	64.1	2.7	6.6	7
II	WBGene00002045	icd-1	2508.4	63.2	2549	56.6	6.6	1616	60.2	1608.5	53.8	6.5	6.5	7
V	WBGene00005018	sqt-3	2821.8	71.9	2411.2	64.3	7.6	2458.9	70.1	2278.1	64.6	5.5	6.5	7
V	WBGene00000599	col-10	1964.7	55.3	1953.9	50.5	4.8	634.7	54.6	525.1	46.3	8.3	6.5	7
II	WBGene00006956	wrt-10	488.3	85.5	455.6	76.8	8.7	392.2	73.8	452.8	69.5	4.3	6.5	7
III	WBGene00003588	nex-1	253	73.7	227	67.5	6.2	238.2	71.4	258.4	64.6	6.8	6.5	7
I	WBGene00003953	pbs-7	353.7	76	270.8	65	11	292.4	67.4	311.2	65.5	1.9	6.5	7
IV	WBGene00000699	col-125	3588.3	54.1	2667.3	48.7	5.4	1985.4	60.3	1575.2	53	7.4	6.4	7
II	WBGene00006434	prdx-2	1823.7	71.5	1368.5	66.7	4.9	1671.6	70.4	1466.9	62.5	7.9	6.4	6
X	WBGene00009796	F46G10.1	210.2	74.7	167	67.8	7	323.8	68.7	247.3	62.9	5.8	6.4	6
IV	WBGene00000256	bli-6	479.5	86.2	356.7	77.1	9.1	2638.6	76	2328.1	72.4	3.6	6.4	6
II	WBGene00000647	col-71	261.8	74.4	163.8	67.7	6.7	1292.2	68.6	1019.6	62.7	6	6.3	6
V	WBGene00017567	F18E3.11	268.1	99.2	262.7	92.9	6.3	427.9	100.8	377.8	94.5	6.3	6.3	6
IV	WBGene00008149	pyp-1	318.4	74.9	298.4	72.1	2.8	252.5	72.3	302.8	62.5	9.8	6.3	6
I	WBGene00003934	pat-10	1939.5	70.7	1640.9	63.6	7.1	1701.6	67.7	1653	62.3	5.5	6.3	6
III	WBGene00004133	abu-13	222.8	92.7	152.4	85.9	6.8	222.5	93.8	283.4	88.1	5.7	6.3	6
X	WBGene00012018	T25C12.3	344.9	78.9	325.9	68	10.9	419.3	73.8	386.2	72.1	1.6	6.3	6
III	WBGene00015810	C16A3.5	674.6	68.8	655.1	61.5	7.3	542	62.2	477.8	57	5.2	6.2	6
IV	WBGene00001066	dpy-4	2392.6	65.4	2125.8	59	6.5	2149.4	66.4	2066.9	60.4	6	6.2	6
V	WBGene00020517	hpo-8	576.5	73.6	432.9	68.2	5.5	449.3	70.1	388.9	63.1	6.9	6.2	6
X	WBGene00020216	trap-2	247.9	85.4	395.6	75.7	9.7	300.9	77	408.4	74.4	2.6	6.2	6
V	WBGene00044696	F52E1.14	302.1	68.3	246.5	54.9	13.4	346.6	63.7	288.9	64.8	-1.1	6.2	6
V	WBGene00018491	mdh-1	215.2	73.5	228.6	66.3	7.2	325.2	75.1	330.6	70	5.1	6.1	6
X	WBGene00008260	C52G5.2	273.1	80.3	215.7	71	9.3	514.9	77.3	438.9	74.3	2.9	6.1	6
I	WBGene00003964	pdi-3	1217.1	80.3	1174	72.5	7.8	1263.7	73.6	1200.2	69.2	4.4	6.1	6
V	WBGene00022645	ZK6.11	816.8	72.7	972.9	64.3	8.4	1479.1	64.6	1375.2	60.8	3.8	6.1	6
V	WBGene00001694	grd-5	575.2	80.9	520.5	71.5	9.5	781.6	82.7	816.8	80.1	2.6	6	6
X	WBGene00002271	lec-8	192.6	86.9	160.5	81.1	5.8	281	80.9	330.6	74.7	6.3	6	6
IV	WBGene00001074	dpy-13	2178.7	69.2	1480.4	61	8.2	1643.1	68.6	1316.8	64.8	3.8	6	6
X	WBGene00015168	pdi-6	595.3	74.9	527	64.1	10.8	559.1	66	455.6	64.7	1.3	6	6
V	WBGene00000802	crt-1	1661.4	63.4	1564.7	56.5	6.8	1319.3	63.3	1272.4	58.1	5.2	6	6
X	WBGene00000740	col-167	623	55.1	922.6	51.3	3.8	296.7	56.7	361.2	48.6	8.1	6	6
IV	WBGene00000691	col-117	4578.9	54	3687.3	48.3	5.6	1932.6	54.7	1811.3	48.4	6.3	6	6
III	WBGene00001385	far-1	858.4	71.4	757.2	62	9.4	857.2	67.1	886.2	64.6	2.5	6	6
II	WBGene00006530	tba-4	373.8	61.2	319.4	56.2	5	502.1	59.3	361.2	52.4	6.9	5.9	6
I	WBGene00000230	atp-3	1337.9	69.7	1019.9	63.9	5.8	1111.1	65.4	1069.6	59.4	6	5.9	6
II	WBGene00015913	C17F4.7	1616.1	69.9	2315.5	63.2	6.7	4567	69.7	5597.9	64.7	5	5.8	6
X	WBGene00000217	asp-4	420.4	65.8	356.7	60.9	5	562	69.6	530.6	62.9	6.7	5.8	6
X	WBGene00001070	dpy-8	519.8	92.3	420	88.9	3.4	385.1	89.9	363.9	81.7	8.1	5.8	6
I	WBGene00004931	sod-2	309.6	74.5	272.4	70.1	4.4	283.8	73.6	272.3	66.5	7.1	5.8	6
V	WBGene00003786	npa-1	620.5	70	517.3	61.9	8.2	636.1	66.1	491.7	62.7	3.4	5.8	6
III	WBGene00010130	vha-14	741.3	79.5	637.2	73.7	5.8	523.4	77.6	525.1	71.8	5.8	5.8	6
I	WBGene00004439	rpl-25.2	800.5	59.5	796.1	53.1	6.4	524.9	55.6	614	50.6	5.1	5.7	6
X	WBGene00010605	K06G5.1	346.1	67.4	342.1	60.7	6.7	486.4	65.6	511.2	60.9	4.7	5.7	6
V	WBGene00003762	nlp-24	1156.7	64.9	864.3	60.1	4.8	872.9	60.1	791.8	53.7	6.4	5.6	6
I	WBGene00012344	ola-1	329.8	74.4	387.5	68.7	5.7	279.6	65.4	388.9	59.9	5.5	5.6	6
II	WBGene00003773	nlt-1	508.5	71.7	360	71.7	0	310.9	70.8	302.8	59.6	11.2	5.6	6
IV	WBGene00004474	rps-5	911.2	53.1	1439.9	49.3	3.8	852.9	51.5	1069.6	44.2	7.3	5.6	6
III	WBGene00012553	cox-5A	775.3	69.7	694	64.5	5.3	693.2	69.2	733.4	63.3	5.9	5.6	6
X	WBGene00016659	C45B2.2	536.2	60.5	572.4	54.2	6.3	593.3	54.5	511.2	49.7	4.8	5.6	6
II	WBGene00015646	mlt-10	322.2	85	244.8	80.6	4.4	332.3	84.1	341.7	77.4	6.7	5.6	6
V	WBGene00020662	T21H3.1	453.1	61.9	578.9	53.9	8	894.3	57.8	839	54.7	3.1	5.5	6
I	WBGene00000881	cyn-5	383.9	62.2	415.1	56.7	5.5	432.2	60.9	511.2	55.4	5.5	5.5	6
IV	WBGene00004419	rpl-7A	2325.9	58.3	2926.8	50.8	7.4	1647.4	53.5	2269.7	49.9	3.5	5.5	6
III	WBGene00016201	tdo-2	294.5	84.3	243.2	74.9	9.4	644.7	86.9	525.1	85.3	1.6	5.5	6
III	WBGene00018846	eef-1B.1	2181.2	56.8	2082	50.6	6.2	1868.4	54	1786.3	49.5	4.6	5.4	6
X	WBGene00007848	cytb-5.1	594.1	72	467	64.9	7.1	437.9	70	447.3	66.2	3.7	5.4	6
X	WBGene00009624	cnc-8	312.1	78	267.5	74.3	3.6	222.5	71.6	244.5	64.5	7.1	5.4	6
I	WBGene00001067	dpy-5	1032.1	56.2	1024.8	50.9	5.3	971.3	59	872.3	53.5	5.4	5.3	6
X	WBGene00008607	F09B12.3	298.3	70.4	298.4	64.5	5.9	251	65.8	233.4	61.1	4.8	5.3	6
IV	WBGene00000707	col-133	295.8	61.6	301.6	54.2	7.4	510.6	68.3	438.9	65.1	3.3	5.3	6
III	WBGene00022336	Y82E9BR.3	2177.4	69.4	2179.3	64	5.5	2179.4	66.5	2244.7	61.4	5.2	5.3	6
III	WBGene00004498	rps-29	1058.5	64.1	856.1	60.6	3.5	1004.1	61.9	811.2	54.8	7.1	5.3	6
V	WBGene00000776	cpl-1	449.3	92	507.5	83	9.1	981.3	86.8	975.1	85.3	1.6	5.3	6
I	WBGene00001501	ftn-2	1215.8	87.4	979.4	77.8	9.5	1055.5	78.4	939	77.3	1.1	5.3	6
I	WBGene00003925	pas-4	368.8	68.8	290.2	65.2	3.7	305.2	67.4	238.9	60.5	6.9	5.3	6
IV	WBGene00012382	ttr-16	1300.2	75.1	1227.5	70.7	4.4	1210.9	71.4	1114	65.2	6.2	5.3	5
IV	WBGene00004424	rpl-12	4745	58.8	4309.9	54.1	4.7	3413.1	55.9	3450.4	50	5.8	5.3	5
III	WBGene00019682	K12H4.7	581.5	62.8	486.4	54.1	8.7	467.8	53.6	355.6	51.7	1.9	5.3	5
V	WBGene00001303	emo-1	310.9	84.7	256.2	83.9	0.8	329.5	88	283.4	78.3	9.7	5.2	5
III	WBGene00001155	ech-6	1954.6	69.3	1585.8	63.1	6.2	2249.3	63.5	2225.3	59.3	4.2	5.2	5
V	WBGene00012253	clec-50	299.6	59.9	301.6	58	1.9	693.2	57.3	602.9	48.9	8.4	5.2	5
I	WBGene00004415	rpl-4	1930.7	55.5	3525.1	49.6	5.8	1755.8	52	2650.3	47.5	4.5	5.2	5
II	WBGene00004394	rol-1	158.6	85.8	173.5	83	2.8	1034.1	80.6	814	73.1	7.6	5.2	5
III	WBGene00004469	rps-0	5013.1	57.5	4841.8	50.9	6.6	3893.8	53.4	4445	49.7	3.7	5.1	5
II	WBGene00005016	sqt-1	620.5	69	666.4	65	4	623.3	72	569.5	65.7	6.3	5.1	5
III	WBGene00004490	rps-21	431.7	55.9	488.1	47.4	8.5	397.9	48.4	458.4	46.7	1.8	5.1	5
IV	WBGene00001394	fat-2	1008.2	67.2	968	60.9	6.3	1038.3	60.3	927.9	56.3	4	5.1	5
I	WBGene00004418	rpl-7	3201.9	56.6	2678.7	51.5	5.1	2068.1	54.2	2119.7	49.2	5.1	5.1	5
IV	WBGene00022075	Y69A2AR.3	156.1	67	173.5	65.6	1.4	262.4	66.6	255.6	57.9	8.8	5.1	5
I	WBGene00002258	lbp-6	887.3	62.6	621	55.4	7.2	720.3	61.7	661.2	58.8	2.9	5	5
II	WBGene00006913	vha-4	512.3	78.5	609.7	71.4	7.1	457.8	74.6	469.5	71.7	2.9	5	5
III	WBGene00001168	eef-1A.1	4325.9	56.4	8447.9	51.4	5	4311.7	53.5	6434.1	48.5	5	5	5
V	WBGene00001915	his-41	372.6	87.5	301.6	88.1	-0.6	243.9	93.8	252.8	83.3	10.5	5	5
I	WBGene00004412	rpl-1	5436	57.5	4987.7	51.6	5.9	4298.8	53.4	4095	49.4	4	5	5
II	WBGene00004300	ram-2	813.1	65.4	707	62.3	3.1	573.4	65.1	377.8	58.2	6.9	5	5
II	WBGene00000472	cey-1	332.3	70.8	330.8	66.2	4.6	306.7	73.1	250	67.7	5.3	4.9	5
I	WBGene00000626	col-49	195.1	65.3	145.9	58.7	6.6	978.4	59.3	719.5	56	3.3	4.9	5
IV	WBGene00015933	C17H12.8	215.2	51.2	180	44.9	6.4	383.7	58.1	338.9	54.6	3.5	4.9	5
V	WBGene00017658	F21C10.9	357.4	77.3	288.6	73	4.3	319.5	72.3	327.8	66.8	5.5	4.9	5
V	WBGene00000214	asp-1	4125.8	57.5	4013.2	52	5.4	5255.9	53.9	5948	49.6	4.3	4.9	5
III	WBGene00009952	acaa-2	208.9	87	238.4	76.1	10.8	225.4	79.2	233.4	80.3	-1.1	4.9	5
III	WBGene00000667	col-92	620.5	56.6	561	51.1	5.4	407.9	61	344.5	56.7	4.3	4.9	5
V	WBGene00000720	col-147	855.9	62.4	799.4	56.9	5.5	349.4	56.1	305.6	51.9	4.2	4.8	5
III	WBGene00001724	grl-15	453.1	99.1	392.4	91	8.1	720.3	90	564	88.5	1.6	4.8	5
I	WBGene00012140	T28F4.5	328.5	114.6	225.4	112.5	2.1	534.9	116.8	422.3	109.3	7.5	4.8	5
II	WBGene00009394	clec-63	473.2	65.2	575.6	60.4	4.8	877.2	60.4	1058.5	55.6	4.9	4.8	5
III	WBGene00003371	mlc-3	2033.9	77.2	1970.1	70.3	6.9	1785.7	69.9	1916.9	67.2	2.7	4.8	5
III	WBGene00004417	rpl-6	5733	59.5	4958.5	53.8	5.8	3962.2	54.4	4028.3	50.7	3.8	4.8	5
IV	WBGene00004497	rps-28	1494	51.9	1491.8	46.8	5.1	1143.9	48.8	1141.8	44.3	4.5	4.8	5
V	WBGene00004442	rpl-28	926.3	54	985.9	49.7	4.3	870	52.6	955.7	47.4	5.2	4.7	5
IV	WBGene00001558	gdi-1	237.9	76.6	261.1	68.9	7.7	212.5	77.2	258.4	75.5	1.7	4.7	5
V	WBGene00008920	eef-1G	2156	62.2	2132.3	57.9	4.3	1655.9	60.1	1528	55	5.1	4.7	5
X	WBGene00009069	F23A7.4	130.9	27.2	141.1	21	6.2	218.2	25.4	241.7	22.3	3.1	4.7	5
III	WBGene00000118	alh-12	188.8	73.2	180	62.2	10.9	219.6	64.1	244.5	65.8	-1.7	4.6	5
I	WBGene00004408	rla-0	3437.3	66.3	3920.8	62.3	4	2959.5	65.4	3130.9	60.3	5.1	4.6	5
V	WBGene00017772	clec-1	258	95.7	236.7	90	5.7	318.1	94.1	241.7	90.7	3.4	4.6	5
III	WBGene00003225	mev-1	305.8	79.4	300	78.1	1.4	320.9	75.4	294.5	67.7	7.7	4.6	5
I	WBGene00004476	rps-7	1818.7	51.8	1971.7	47.2	4.6	1548.9	48.4	1833.6	43.9	4.5	4.5	5
I	WBGene00004444	rpl-30	1402.1	54.7	1352.3	50.7	4	1143.9	52.5	1289.1	47.4	5.1	4.5	5
II	WBGene00021095	mlt-8	176.2	86.5	139.4	79.9	6.7	198.3	84.9	222.3	82.6	2.3	4.5	5
II	WBGene00015514	nlp-77	1486.4	76.2	1775.5	72.7	3.5	1309.3	72	1489.1	66.5	5.5	4.5	5
I	WBGene00004479	rps-10	1105.1	54	1268	50.3	3.8	894.3	53.5	1044.6	48.4	5.2	4.5	5
V	WBGene00015339	C02E7.6	2658.2	67.3	2192.2	62.4	4.9	2824	70.3	2619.8	66.3	4	4.5	5
V	WBGene00000781	cpr-1	493.4	66.8	442.7	61.8	5	614.7	58.9	672.3	54.9	4	4.5	5
I	WBGene00003924	pas-3	429.2	67.9	335.6	59.9	8.1	388	63.4	361.2	62.5	0.9	4.5	5
I	WBGene00016395	spcs-1	352.4	86.8	249.7	80.3	6.4	329.5	76.8	258.4	74.3	2.5	4.4	5
II	WBGene00004447	rpl-33	4599	59.2	3988.9	55	4.2	3477.3	56	3575.4	51.3	4.7	4.4	5
II	WBGene00018393	msra-1	2735	76	2213.3	70.4	5.6	4422.9	71.9	4089.4	68.7	3.2	4.4	5
I	WBGene00022122	trap-1	307.1	77.9	308.1	72.9	4.9	293.8	78.8	311.2	75	3.8	4.4	5
V	WBGene00003704	nhr-114	271.9	147.5	210.8	147.9	-0.3	258.2	153.2	266.7	144.1	9.1	4.4	5
IV	WBGene00004448	rpl-34	2056.6	56.5	2135.5	51.7	4.8	1698.7	52	1986.4	48.1	3.9	4.4	5
I	WBGene00020033	R12E2.7	532.4	88.7	405.4	79.8	8.9	918.5	79.6	789	79.7	-0.1	4.4	5
IV	WBGene00004430	rpl-18	4362.4	52.4	4402.3	48.9	3.5	2587.3	52.1	3525.4	46.9	5.2	4.4	5
IV	WBGene00010556	rack-1	3259.8	51.6	3296.5	48.1	3.5	2474.6	49.1	2686.4	44	5.1	4.3	5
II	WBGene00002268	lec-5	524.8	72.9	408.6	65.8	7.1	432.2	67.6	336.2	66.2	1.4	4.3	4
III	WBGene00001005	dlc-1	1107.6	73.6	802.6	67.8	5.7	694.6	74.7	739	71.9	2.8	4.3	4
I	WBGene00020931	cytb-5.2	382.6	66.1	316.2	61.8	4.2	312.4	59.2	227.8	55	4.3	4.2	4
III	WBGene00004481	rps-12	2022.6	55.5	1833.9	53.2	2.4	1420.6	54	1464.1	47.9	6.1	4.2	4
III	WBGene00000263	F23H11.5	1110.1	69.3	968	64	5.2	764.5	64	847.3	60.8	3.2	4.2	4
I	WBGene00004431	rpl-19	5244.7	54.7	4618	51.1	3.6	3705.5	52.1	3861.6	47.3	4.9	4.2	4
III	WBGene00017301	hach-1	706.1	84.5	632.4	81	3.5	734.5	88.1	716.8	83.1	5	4.2	4
IV	WBGene00011374	T02D1.8	168.7	76.6	171.9	70.2	6.4	312.4	72.7	308.4	70.7	1.9	4.2	4
IV	WBGene00004471	rps-2	1668.9	54.1	2127.4	49.8	4.3	1593.2	49.4	2028	45.4	4	4.2	4
V	WBGene00000215	asp-2	652	65.1	870.7	60	5.2	1069.7	62.2	1336.3	59.1	3.1	4.2	4
II	WBGene00002980	lgg-1	229.1	104.1	158.9	97.6	6.5	299.5	104.3	294.5	102.5	1.8	4.1	4
III	WBGene00004420	rpl-9	1024.5	52.6	1470.7	48.3	4.4	929.9	51.2	1355.7	47.3	3.9	4.1	4
I	WBGene00021690	Y48G8AL.12	263.1	91.8	291.9	86.6	5.2	821.5	96.6	816.8	93.5	3.1	4.1	4
I	WBGene00004425	rpl-13	2544.9	57.2	2767.9	53.6	3.6	2229.3	56.4	2458.6	51.8	4.6	4.1	4
IV	WBGene00000594	col-3	3613.5	54	3019.2	49.6	4.4	1550.4	54.1	1264	50.4	3.8	4.1	4
II	WBGene00004456	rpl-43	1562	48.8	1579.3	46.2	2.6	1410.6	47.3	1416.8	41.7	5.6	4.1	4
X	WBGene00000216	asp-3	1417.2	63.4	1362	57.8	5.5	1580.3	61.2	1833.6	58.6	2.7	4.1	4
V	WBGene00018297	F41F3.3	2288.2	76.4	1725.3	72.7	3.7	2256.4	80.5	2333.6	76	4.4	4.1	4
III	WBGene00004428	rpl-16	5363	53.8	4997.4	49.8	4	3967.9	51.4	4506.1	47.2	4.2	4.1	4
II	WBGene00012179	W01D2.1	391.4	52.7	369.7	44.9	7.8	358	46.6	344.5	46.2	0.4	4.1	4
I	WBGene00004436	rpl-24.1	2675.8	55.7	2748.4	51.1	4.6	2028.2	52.5	2411.4	48.9	3.5	4.1	4
IV	WBGene00006917	vha-8	650.7	75.6	548.1	70.5	5	599	73	566.7	69.9	3.1	4.1	4
X	WBGene00000988	dhs-25	305.8	79.7	280.5	76.4	3.3	231.1	74.3	244.5	69.5	4.8	4	4
I	WBGene00004807	skr-1	458.1	92.3	308.1	91.6	0.8	286.7	94.1	283.4	86.8	7.3	4	4
I	WBGene00004488	rps-19	1027	52.5	963.2	48.9	3.6	875.7	49	980.7	44.6	4.4	4	4
X	WBGene00011102	R07E3.1	339.8	75.5	311.3	71.3	4.2	299.5	70.5	291.7	66.7	3.8	4	4
V	WBGene00045276	F18E3.13	458.1	85.4	343.8	84	1.3	641.8	85.1	589	78.5	6.7	4	4
I	WBGene00004409	rla-1	8776.4	56.5	7137.8	52	4.5	6856.2	53.3	6509.1	49.7	3.5	4	4
III	WBGene00006911	vha-2	468.2	78.8	437.8	76.5	2.3	487.8	74.3	491.7	68.5	5.7	4	4
II	WBGene00008448	E01G4.6	251.7	94.6	246.5	93.3	1.4	1229.5	85.3	1283.5	78.7	6.6	4	4
II	WBGene00005017	sqt-2	725	64.7	666.4	61.2	3.5	741.7	64.2	641.7	59.7	4.4	4	4
III	WBGene00000669	col-94	611.7	62.3	463.7	57.3	4.9	359.4	61.9	272.3	58.9	3	4	4
IV	WBGene00018361	F42G8.10	590.3	72.6	492.9	68.8	3.8	564.8	66.2	444.5	62.1	4.1	4	4
V	WBGene00008262	ril-1	1530.5	64.4	1293.9	60.2	4.2	1236.6	61.6	1066.8	57.8	3.7	4	4
III	WBGene00022170	cox-6B	2066.7	64.2	1816.1	59.7	4.5	1855.6	61.5	1689.1	58.1	3.3	3.9	4
II	WBGene00017970	F32A5.4	324.7	82.7	233.5	78.8	3.9	342.3	85.4	344.5	81.5	3.9	3.9	4
III	WBGene00004449	rpl-35	5498.9	54.2	4605	50.5	3.7	3851	52.1	3675.5	48	4.2	3.9	4
V	WBGene00000218	asp-5	1238.5	62	1157.7	55.9	6.1	1593.2	59.3	1514.1	57.6	1.7	3.9	4
IV	WBGene00004493	rps-24	2688.4	54.1	2276.6	50.5	3.6	1665.9	50.6	1586.3	46.4	4.3	3.9	4
II	WBGene00018271	F41C3.5	1157.9	71.3	1120.4	63	8.3	808.7	69.3	697.3	69.7	-0.4	3.9	4
V	WBGene00000727	col-154	944	53.3	755.6	50.4	2.9	609	56	411.2	51.1	4.9	3.9	4
V	WBGene00003091	lys-2	129.6	59.6	144.3	53.7	5.9	215.4	57.4	236.1	55.6	1.9	3.9	4
I	WBGene00004274	rab-11.1	540	86.9	552.9	80.1	6.9	480.7	81.5	541.7	80.6	0.9	3.9	4
V	WBGene00000722	col-149	555.1	64.5	441	59.1	5.4	373.7	61.4	302.8	59	2.4	3.9	4
IV	WBGene00007112	B0035.13	234.1	67.3	171.9	63.3	3.9	616.2	65.6	491.7	61.8	3.7	3.8	4
III	WBGene00019680	K12H4.5	582.7	66.8	460.5	60	6.7	423.6	60.4	336.2	59.5	0.9	3.8	4
IV	WBGene00010793	LLC1.2	334.8	66.2	303.2	60.6	5.6	465	65.1	344.5	63.2	1.9	3.7	4
IV	WBGene00004487	rps-18	3280	52.2	2691.7	49.1	3.1	2640.1	50.4	2386.4	46.1	4.4	3.7	4
III	WBGene00004470	rps-1	1887.9	58	1929.6	55.3	2.7	1640.2	56	1866.9	51.2	4.8	3.7	4
X	WBGene00002272	lec-9	326	74.4	282.1	69.8	4.5	462.1	72.1	447.3	69.2	2.9	3.7	4
III	WBGene00004451	rpl-37	595.3	43.8	515.6	41.3	2.5	417.9	40.4	341.7	35.5	4.9	3.7	4
V	WBGene00020369	T08H10.1	333.5	72.1	298.4	68.8	3.3	413.6	69	422.3	64.8	4.1	3.7	4
I	WBGene00016493	C37A2.7	1378.2	53.7	1084.8	49.2	4.5	1064	50.7	1039	47.8	2.9	3.7	4
II	WBGene00010266	dct-18	356.2	59.6	253	54.8	4.7	330.9	59.4	316.7	56.9	2.6	3.7	4
I	WBGene00004429	rpl-17	2130.9	51.5	1918.2	48.6	2.9	1797.1	49.6	1808.6	45.1	4.4	3.6	4
X	WBGene00004423	rpl-11.2	1458.7	53.9	1347.5	50	3.9	1178.1	51.6	1222.4	48.2	3.3	3.6	4
III	WBGene00006725	ubl-1	4804.2	54.7	4274.2	51.1	3.6	3591.4	51.4	3722.7	47.8	3.6	3.6	4
III	WBGene00004414	rpl-3	5993.6	53.1	5161.2	49.5	3.6	4678.2	50.5	4606.1	46.9	3.6	3.6	4
IV	WBGene00017121	cyc-2.1	2949	60.6	2369	56.6	4	2434.7	56.3	2033.6	53.1	3.2	3.6	4
IV	WBGene00004480	rps-11	1565.7	53	2195.5	49.4	3.6	1453.4	51.7	1955.8	48.1	3.6	3.6	3
I	WBGene00004475	rps-6	5110	53.4	3938.6	50.5	2.9	3363.2	52.2	3389.3	47.9	4.2	3.6	3
II	WBGene00007331	pho-11	717.4	74.1	569.1	70.7	3.4	1404.9	67.3	1277.9	63.6	3.7	3.5	3
V	WBGene00001911	his-37	508.5	78.4	347	73.3	5.1	633.3	73.2	511.2	71.2	2	3.5	3
IV	WBGene00001393	fat-1	161.1	72	193	67.9	4.1	268.1	71.6	225	68.6	3	3.5	3
V	WBGene00003923	pas-2	419.1	72.9	403.8	66.6	6.3	350.9	67.8	333.4	67.2	0.6	3.5	3
II	WBGene00004446	rpl-32	7814.8	51.9	6638.4	48.4	3.5	5462.7	50.4	5139.5	46.9	3.5	3.5	3
II	WBGene00001761	gst-13	168.7	73.7	160.5	72	1.7	279.6	70.3	247.3	65.1	5.3	3.5	3
V	WBGene00000064	act-2	750.1	70.4	661.6	65.2	5.2	691.7	72.3	755.7	70.6	1.7	3.5	3
V	WBGene00000789	cpz-2	434.2	62.6	342.1	63.6	-1.1	400.8	59.2	369.5	51.3	7.9	3.4	3
III	WBGene00004482	rps-13	1159.2	53.5	1115.6	49	4.5	1148.2	49.5	1136.3	47.2	2.2	3.4	3
V	WBGene00011668	clec-47	338.6	58.3	238.4	55.5	2.8	958.5	57.7	769.5	53.8	3.9	3.4	3
V	WBGene00004485	rps-16	6337.2	54.5	5599	51.5	3.1	4993.4	52.2	4767.3	48.7	3.6	3.3	3
III	WBGene00006728	ubq-2	1297.6	52.2	1128.6	49.8	2.4	1026.9	50.7	983.5	46.5	4.2	3.3	3
I	WBGene00004445	rpl-31	936.4	65.7	805.9	61.5	4.1	811.6	60	772.3	57.5	2.5	3.3	3
III	WBGene00015755	C14B9.10	933.9	67.3	839.9	64.3	3	918.5	64.5	739	61	3.5	3.3	3
V	WBGene00001714	grl-5	419.1	87.6	325.9	85.7	1.8	664.6	95.2	600.1	90.5	4.7	3.3	3
II	WBGene00006947	wrt-1	299.6	79.2	265.9	75.3	4	395.1	80.9	369.5	78.3	2.6	3.3	3
II	WBGene00000606	col-17	1277.5	73.6	1300.4	70.7	2.8	630.4	72.3	650.1	68.6	3.7	3.3	3
V	WBGene00004499	rps-30	5375.6	58.2	4206.1	54.1	4.1	3692.7	54.6	3544.9	52.1	2.4	3.3	3
V	WBGene00009724	F45D3.4	372.6	104.5	278.9	102.5	2.1	402.2	112.8	347.3	108.3	4.5	3.3	3
II	WBGene00004440	rpl-26	1394.6	55.3	1652.3	52.6	2.7	1278	51.2	1383.5	47.4	3.8	3.2	3
I	WBGene00011156	rbm-3.2	3084.9	52.4	2352.8	49.6	2.8	1698.7	50.6	1525.2	46.9	3.7	3.2	3
II	WBGene00000615	col-38	425.4	71.8	335.6	67.5	4.3	2264.9	65.3	1819.7	63.1	2.2	3.2	3
X	WBGene00017691	ilys-5	1992.4	71	1619.9	64.8	6.2	3106.5	68.5	2711.5	68.3	0.2	3.2	3
IV	WBGene00004477	rps-8	4592.7	55.6	3304.6	52.4	3.3	3671.3	51.9	2955.9	48.7	3.2	3.2	3
X	WBGene00012255	lpr-6	414.1	87.6	337.3	78.8	8.8	271	78	266.7	80.3	-2.3	3.2	3
III	WBGene00002269	lec-6	224	82.8	183.2	75.8	7	310.9	77.9	263.9	78.5	-0.6	3.2	3
V	WBGene00004496	rps-27	424.2	52.6	420	47.4	5.2	388	49.5	425.1	48.4	1.1	3.2	3
I	WBGene00021768	Y51F10.7	392.7	70.2	274	65.7	4.5	470.7	71.5	358.4	69.7	1.8	3.1	3
III	WBGene00001386	far-2	7516.5	62.8	5167.7	59.4	3.5	8221.1	59.3	6823.1	56.5	2.8	3.1	3
IV	WBGene00000603	col-14	326	65.7	319.4	63.6	2.2	988.4	62.5	755.7	58.5	4	3.1	3
III	WBGene00011561	ttr-15	911.2	60.3	883.7	58.8	1.4	780.2	63	700.1	58.3	4.8	3.1	3
IV	WBGene00011856	T20D3.2	563.9	61	395.6	58.7	2.3	704.6	57.6	594.5	53.8	3.9	3.1	3
V	WBGene00000219	asp-6	667.1	60.1	1041	56.8	3.3	1025.5	56.5	1264	53.6	2.9	3.1	3
X	WBGene00004438	rpl-25.1	615.5	53.1	587	49.8	3.3	423.6	49.2	558.4	46.4	2.9	3.1	3
III	WBGene00004450	rpl-36	2205.1	54	1890.7	50.3	3.7	1671.6	50.8	1572.4	48.3	2.4	3	3
IV	WBGene00004473	rps-4	2363.7	57.8	2787.3	54.2	3.6	1737.2	54.6	2166.9	52.2	2.4	3	3
IV	WBGene00022382	Y94H6A.10	557.6	80.8	496.2	74.8	6	629	82.9	597.3	82.9	0	3	3
I	WBGene00011059	R06C1.4	1857.7	66.1	1504.7	63.7	2.4	1198.1	63	975.1	59.4	3.6	3	3
IV	WBGene00303023	K07F5.22	295.8	67.2	233.5	66.2	1	229.6	65.2	286.1	60.2	4.9	3	3
X	WBGene00016133	C26B9.3	269.3	86.2	231.9	81.6	4.6	288.1	87.1	247.3	85.8	1.4	3	3
V	WBGene00009237	F28H7.3	247.9	64	308.1	61	3	362.3	57.7	294.5	54.8	3	3	3
IV	WBGene00004427	rpl-15	3178	53.2	2876.5	50.7	2.6	2597.3	51.5	2447.5	48.1	3.3	3	3
II	WBGene00011272	dtmk-1	173.7	82.5	163.8	78.5	4	263.9	84.2	316.7	82.3	1.8	2.9	3
III	WBGene00003162	mdh-2	614.2	72.6	543.2	67.7	5	456.4	67.7	525.1	66.8	0.9	2.9	3
III	WBGene00000941	ddp-1	516	58.9	480	56.9	2	480.7	54.7	411.2	50.9	3.8	2.9	3
V	WBGene00014108	ZK856.7	513.5	58	432.9	58.2	-0.2	547.7	57	500.1	51	6	2.9	3
X	WBGene00000739	col-166	975.4	62.6	1209.6	58.8	3.8	389.4	64.5	375	62.7	1.8	2.8	3
II	WBGene00018969	F56D3.1	185	85.8	223.8	77.9	8	198.3	78.3	305.6	80.6	-2.4	2.8	3
III	WBGene00019914	clec-150	222.8	57.1	163.8	52.2	4.8	416.5	58.5	355.6	57.7	0.8	2.8	3
I	WBGene00022042	icd-2	1074.9	57.6	981	52.3	5.3	647.5	51.9	733.4	51.7	0.2	2.8	3
I	WBGene00020039	R12E2.14	454.4	71.1	407	66.9	4.2	998.4	74.6	736.2	73.4	1.3	2.8	3
V	WBGene00004413	rpl-2	2407.8	49.8	3124.6	46.8	3.1	1981.1	46	2797.6	43.5	2.4	2.7	3
I	WBGene00011548	T06G6.6	201.4	85.5	173.5	82.6	2.9	368	80	322.3	77.5	2.5	2.7	3
III	WBGene00004491	rps-22	4286.9	52.7	3147.3	50.9	1.8	3280.5	50.7	2817	47.1	3.6	2.7	3
V	WBGene00020862	fip-2	470.7	50.3	350.2	47.6	2.8	309.5	46.2	316.7	43.6	2.6	2.7	3
V	WBGene00000728	col-155	575.2	53.9	520.5	52.3	1.6	349.4	57.7	341.7	54	3.7	2.6	3
I	WBGene00016943	acdh-1	5379.4	96	4344	92.6	3.4	5795	92.2	4961.7	90.4	1.9	2.6	3
II	WBGene00004478	rps-9	3546.8	52.2	2641.4	50	2.2	2851.1	51.5	2358.6	48.5	3	2.6	2
II	WBGene00007684	C18E9.4	443	75.1	397.3	68.8	6.3	449.3	68.1	452.8	69.2	-1.1	2.6	2
I	WBGene00000639	col-63	210.2	82	167	76.6	5.4	1524.7	73.9	1236.3	74.1	-0.2	2.6	2
I	WBGene00023067	rpl-41.1	266.8	66.8	183.2	62.1	4.7	359.4	59.2	258.4	58.7	0.5	2.6	2
IV	WBGene00004443	rpl-29	3073.6	50.3	2364.1	47.4	2.8	1912.7	47.2	1786.3	44.9	2.3	2.6	2
X	WBGene00003370	mlc-2	521.1	77	535.1	75.9	1.1	532	74.3	561.2	70.3	4	2.6	2
X	WBGene00022665	ZK154.1	217.7	74.6	201.1	73.3	1.3	335.2	77.5	277.8	73.8	3.7	2.5	2
IV	WBGene00000535	cpi-1	200.1	75.3	139.4	68.4	6.9	447.9	71.2	397.3	73.1	-1.9	2.5	2
II	WBGene00004434	rpl-22	2840.7	53.9	2284.7	52.5	1.4	2212.2	50.5	1789.1	46.9	3.6	2.5	2
II	WBGene00000653	col-77	390.2	69.6	340.5	68.2	1.3	1232.3	71	789	67.3	3.6	2.5	2
IV	WBGene00000678	col-104	285.7	70.5	254.6	67.3	3.2	964.2	66.5	727.9	64.8	1.7	2.5	2
I	WBGene00009122	tct-1	540	54.6	371.3	51.9	2.7	493.5	49.5	477.8	47.2	2.3	2.5	2
III	WBGene00004483	rps-14	7009.3	48.6	6563.8	46.4	2.2	5863.5	46.1	5514.6	43.4	2.7	2.5	2
V	WBGene00012615	dct-16	3730.6	64	3129.5	60.5	3.5	4351.6	61.8	4350.5	60.5	1.4	2.5	2
I	WBGene00004495	rps-26	6599	55.2	5230.9	52.8	2.4	5237.3	53.4	4783.9	51	2.4	2.4	2
V	WBGene00015340	C02E7.7	940.2	69.7	710.2	67.6	2.1	1292.2	75.4	1175.1	72.7	2.8	2.4	2
IV	WBGene00019900	vdac-1	1003.1	70.6	961.5	66.7	3.9	887.2	66	877.9	65.1	0.9	2.4	2
I	WBGene00004489	rps-20	6101.8	55.8	5094.7	52.6	3.2	4992	51.1	4331.1	49.5	1.6	2.4	2
V	WBGene00000730	col-157	407.8	54.6	377.8	49	5.7	315.2	62.7	236.1	63.7	-0.9	2.4	2
MtDNA	WBGene00010967	nduo-5	508.5	51	3304.6	48.5	2.5	2140.9	49.3	5486.8	47.1	2.2	2.3	2
IV	WBGene00016790	C49H3.3	397.7	62.1	314.6	64.6	-2.5	306.7	60.1	255.6	52.9	7.2	2.3	2
III	WBGene00004435	rpl-23	2219	53.2	1868	51	2.2	1772.9	52.1	1683.5	49.7	2.5	2.3	2
MtDNA	WBGene00010959	nduo-1	845.8	44.9	2782.5	42.1	2.8	2816.9	42.5	4411.7	40.7	1.8	2.3	2
IV	WBGene00004432	rpl-20	430.5	50.8	1229.1	48.9	1.8	370.8	48.5	1077.9	45.7	2.7	2.3	2
IV	WBGene00003093	lys-4	1575.8	55.9	1373.4	51.9	4	2055.3	55.7	1686.3	55.2	0.6	2.3	2
I	WBGene00004426	rpl-14	7166.6	52.5	5853.6	49.9	2.6	4723.9	48.7	4308.9	46.9	1.9	2.3	2
X	WBGene00000749	col-176	346.1	66.1	308.1	65.5	0.6	335.2	61.3	269.5	57.4	3.8	2.2	2
III	WBGene00022497	Y119D3B.21	1118.9	41.7	833.4	39.2	2.5	1384.9	42.9	1089	41	1.9	2.2	2
MtDNA	WBGene00010958	ndfl-4	200.1	46	953.4	45	1.1	1313.6	44.2	2455.9	40.9	3.3	2.2	2
III	WBGene00006519	cox-6A	458.1	65.5	343.8	64.7	0.7	366.6	62.4	313.9	58.8	3.7	2.2	2
V	WBGene00010204	F57F5.1	839.5	67.4	710.2	64.3	3.2	1259.4	66.2	1094.6	65	1.2	2.2	2
I	WBGene00020040	R12E2.15	672.1	71.3	455.6	68.3	3	1423.4	72.8	1139	71.5	1.3	2.2	2
X	WBGene00002254	lbp-2	1154.2	63.7	924.2	61.8	1.9	1732.9	64.7	1447.4	62.3	2.4	2.1	2
V	WBGene00001428	fkb-3	542.5	60.3	379.4	58.8	1.5	898.6	59.1	794.5	56.3	2.8	2.1	2
I	WBGene00021350	Y37E3.8	2378.8	55.3	1587.4	53	2.3	1865.6	51.6	1522.4	49.6	2	2.1	2
I	WBGene00004441	rpl-27	7829.9	50.8	5772.5	48.6	2.3	5358.6	47.1	4603.4	45.1	2	2.1	2
IV	WBGene00004410	rla-2	517.3	55.1	445.9	51.9	3.1	457.8	49.1	502.8	48	1.1	2.1	2
I	WBGene00077526	C25A1.16	723.7	88	488.1	87.4	0.7	544.8	88.9	422.3	85.5	3.4	2	2
I	WBGene00005002	spp-17	873.5	56.4	950.2	51.6	4.8	1168.1	49.8	1144.6	50.5	-0.7	2	2
III	WBGene00004472	rps-3	2562.6	53.9	2208.5	52.1	1.8	2217.9	51.8	2180.8	49.5	2.3	2	2
V	WBGene00017506	F16B4.4	998.1	80.3	870.7	75	5.3	639	73.9	536.2	75.2	-1.2	2	2
IV	WBGene00004492	rps-23	3566.9	56.1	2652.8	55.6	0.6	2852.6	54.2	2200.3	50.8	3.4	2	2
II	WBGene00010759	cysl-2	240.4	69.3	227	61.7	7.6	218.2	63.5	283.4	67.2	-3.6	2	2
V	WBGene00004452	rpl-38	9454.8	50.8	7008.1	48.8	2.1	6511	47.3	5134	45.5	1.8	1.9	2
MtDNA	WBGene00010960	atp-6	6505.8	52.1	10393.7	49.9	2.2	17366.5	50.2	17838.3	48.6	1.6	1.9	2
V	WBGene00009982	F53F1.4	3556.9	77.3	2634.9	74.9	2.3	2391.9	80	2297.5	78.7	1.3	1.8	2
X	WBGene00015781	C14F11.6	370	84.6	293.5	81.7	2.9	272.4	79.8	286.1	79.1	0.7	1.8	2
X	WBGene00022515	ttr-48	210.2	72	244.8	67.9	4.2	362.3	69.1	319.5	69.6	-0.5	1.8	2
MtDNA	WBGene00010964	ctc-1	6080.4	37.6	15096	35.9	1.6	19229.2	36.5	24228	34.6	1.9	1.8	2
V	WBGene00003982	pes-9	337.3	63.5	345.4	60.6	2.9	406.5	64.3	383.4	63.7	0.5	1.7	2
II	WBGene00010723	cpg-7	518.6	70.8	345.4	69.7	1	968.4	71.8	758.4	69.3	2.4	1.7	2
V	WBGene00003771	nlp-33	837	78.6	429.7	75.1	3.5	1386.4	69.9	1041.8	70	-0.1	1.7	2
MtDNA	WBGene00010963	nduo-4	1004.4	43.8	3512.1	41.9	1.9	3319	42.6	5342.3	41.1	1.5	1.7	2
III	WBGene00000882	cyn-6	590.3	66.1	502.7	66.8	-0.7	698.9	57.7	641.7	53.7	4	1.7	2
I	WBGene00023068	rpl-41.2	1170.5	54.9	703.7	51.7	3.2	758.8	49.2	758.4	49.2	0	1.6	2
I	WBGene00009918	gcsh-2	396.5	76.3	376.2	71.5	4.8	554.8	71.6	502.8	73.2	-1.6	1.6	2
III	WBGene00000475	cey-4	453.1	68.2	476.7	66.5	1.7	420.8	64.4	433.4	62.9	1.5	1.6	2
II	WBGene00004454	rpl-36.A	2196.3	53	1746.3	50.6	2.4	1530.4	50.6	1428	49.8	0.8	1.6	2
IV	WBGene00004494	rps-25	4984.2	50.1	3959.7	47.9	2.2	3900.9	46.4	3414.3	45.4	0.9	1.6	2
I	WBGene00013690	hprt-1	208.9	75.5	230.3	69.5	6.1	232.5	69.5	230.6	72.5	-3	1.6	1
II	WBGene00003097	lys-8	329.8	65.3	243.2	61.7	3.6	261	63.7	233.4	64.2	-0.5	1.5	1
I	WBGene00004486	rps-17	2020.1	57.6	1546.9	56.2	1.4	1389.2	54.2	1147.4	52.5	1.6	1.5	1
II	WBGene00004421	rpl-10	9185.5	48.7	7111.8	47.2	1.5	7182.8	46.1	5853.5	44.7	1.5	1.5	1
X	WBGene00022415	Y102A11A.5	804.3	71.7	588.6	72.6	-0.9	1345	69.5	1180.7	65.6	3.9	1.5	1
X	WBGene00004999	spp-14	1770.9	63.5	1485.3	61	2.5	2176.5	60.7	1794.7	60.3	0.4	1.4	1
IV	WBGene00007107	pfd-4	353.7	63.3	240	63.8	-0.5	388	66.2	330.6	62.9	3.3	1.4	1
X	WBGene00000786	cpr-6	650.7	86.2	491.3	83.1	3.1	1096.8	80.8	1022.4	81.2	-0.4	1.3	1
V	WBGene00000734	col-161	156.1	56.3	160.5	51.1	5.2	268.1	62.8	230.6	65.5	-2.7	1.3	1
X	WBGene00004990	spp-5	1973.5	59.1	1692.8	55.4	3.6	2835.5	56.3	2489.2	57.4	-1.1	1.3	1
III	WBGene00004986	spp-1	329.8	58.3	251.3	54.9	3.4	380.8	59.2	338.9	60	-0.8	1.3	1
X	WBGene00021322	Y34B4A.6	440.5	72	382.7	69.9	2.1	721.7	68.6	647.3	68.2	0.4	1.2	1
MtDNA	WBGene00010961	nduo-2	1757	42.8	3624	41.2	1.6	4688.2	40.8	5100.6	40.1	0.7	1.2	1
III	WBGene00000672	col-97	230.3	81.3	253	84.2	-3	800.1	80.2	875.1	75	5.3	1.1	1
MtDNA	WBGene00000829	ctb-1	4109.4	43.3	8394.4	42.6	0.8	9517.6	41.7	11404.2	40.3	1.4	1.1	1
MtDNA	WBGene00010962	ctc-3	7003	40.8	9600.8	40	0.8	15644.9	39.7	14743.5	38.6	1.1	1	1
II	WBGene00000928	dao-2	3049.7	75.7	2291.2	74.4	1.3	2714.2	67.2	2236.4	66.7	0.5	0.9	1
MtDNA	WBGene00010966	nduo-3	2576.4	44.6	3606.2	43.6	1	9591.8	42.6	8901.1	41.8	0.8	0.9	1
IV	WBGene00011222	R10H10.3	357.4	64.8	261.1	63.5	1.4	467.8	61.8	297.3	61.5	0.3	0.8	1
II	WBGene00016274	C30G12.2	158.6	83.6	139.4	84.3	-0.6	386.5	88	313.9	85.7	2.3	0.8	1
V	WBGene00010597	K06A4.7	551.3	54	432.9	56.2	-2.2	825.8	52.4	719.5	48.6	3.7	0.8	1
V	WBGene00011831	T19B10.2	450.6	77.8	340.5	78.1	-0.3	553.4	76.4	502.8	74.5	1.9	0.8	1
V	WBGene00020516	T15B7.1	222.8	58.4	197.8	57.3	1.2	472.1	59.4	450.1	59.1	0.4	0.8	1
V	WBGene00017613	F20A1.1	429.2	70.4	319.4	68.4	1.9	308.1	68.7	244.5	69.1	-0.4	0.8	1
III	WBGene00014016	ZK632.9	245.4	92.2	243.2	92.2	0	386.5	87.4	380.6	86	1.4	0.7	1
I	WBGene00004484	rps-15	1983.6	51.8	1321.5	50.2	1.5	1517.6	47.5	1139	47.7	-0.2	0.7	1
MtDNA	WBGene00010957	nduo-6	540	55	2957.6	53.8	1.2	3207.7	51.7	5803.5	51.5	0.2	0.7	1
MtDNA	WBGene00010965	ctc-2	10473	39.5	12104.4	39.1	0.5	25880	38.5	22750.1	37.7	0.8	0.6	1
III	WBGene00006910	vha-1	752.7	73	698.9	68	5	634.7	69.5	527.8	73.3	-3.8	0.6	1
IV	WBGene00017925	F29B9.11	339.8	71.3	288.6	65.4	5.8	241	64	308.4	68.7	-4.6	0.6	1
I	WBGene00000788	cpz-1	439.3	79.9	361.6	77.9	2	875.7	73.9	814	74.7	-0.8	0.6	1
I	WBGene00021348	moag-4	405.3	68.5	347	68.1	0.4	417.9	65.7	397.3	64.9	0.8	0.6	1
X	WBGene00008356	nspc-20	752.7	60.9	486.4	59.2	1.7	426.5	61	325	61.7	-0.6	0.6	1
I	WBGene00000371	cox-5B	826.9	67.2	512.4	64.6	2.6	556.3	62.9	505.6	64.8	-1.9	0.3	1
III	WBGene00020107	R151.2	341.1	86.1	259.4	85.6	0.6	342.3	86	269.5	86.1	-0.1	0.2	1
X	WBGene00009621	fipr-21	1147.9	58.3	887	58.6	-0.2	1745.8	56.5	1286.3	55.9	0.6	0.2	1
X	WBGene00001703	grd-14	474.5	79.3	356.7	75.3	4	369.4	86.8	261.1	90.5	-3.7	0.2	1
V	WBGene00020155	T02B11.3	264.3	60.5	248.1	58.4	2	225.4	57.5	236.1	59.3	-1.7	0.2	1
III	WBGene00044445	C02F5.14	276.9	83.1	227	79.8	3.3	717.4	78.7	580.6	81.9	-3.2	0.1	1
II	WBGene00000649	col-73	490.9	74.7	436.2	72	2.7	891.4	71.9	752.9	74.5	-2.6	0.1	1
V	WBGene00010468	K01D12.9	478.3	75.7	347	74.8	0.9	283.8	72.3	263.9	73.2	-0.8	0	1
II	WBGene00002054	ifb-2	186.3	77.3	251.3	73.4	3.9	198.3	70.8	252.8	75	-4.1	-0.1	1
I	WBGene00009004	pfd-6	276.9	68.2	240	63.7	4.6	335.2	67	311.2	71.8	-4.8	-0.1	1
X	WBGene00015172	B0410.3	217.7	104.7	162.1	99.6	5.1	298.1	103.1	286.1	108.5	-5.4	-0.1	1
V	WBGene00017982	hpo-18	377.6	58.4	264.3	60.8	-2.4	412.2	60.3	302.8	58.3	2.1	-0.2	1
V	WBGene00017881	asp-13	755.2	79.8	622.7	80.2	-0.4	992.7	74.1	816.8	74.1	0	-0.2	1
IV	WBGene00019021	F57H12.6	346.1	69.4	329.2	69.8	-0.4	1165.3	58.5	1044.6	58.9	-0.4	-0.4	1
V	WBGene00009995	F53F4.13	769	60.9	569.1	60.1	0.8	1071.1	59	900.1	60.6	-1.7	-0.4	1
X	WBGene00004998	spp-13	197.6	74.3	129.7	73.1	1.2	465	73.3	363.9	75.3	-2	-0.4	1
V	WBGene00001758	gst-10	356.2	57.7	329.2	56.4	1.3	316.6	60.7	294.5	62.9	-2.2	-0.5	1
IV	WBGene00017926	cox-6C	347.4	69.8	272.4	72.1	-2.3	375.1	68.7	344.5	67.3	1.4	-0.5	1
III	WBGene00019184	H10E21.4	270.6	78.6	254.6	76.7	1.9	380.8	81.7	313.9	84.6	-2.9	-0.5	1
V	WBGene00011487	T05E12.6	333.5	85.1	369.7	81.2	3.9	470.7	80.6	475.1	86.1	-5.5	-0.8	1
III	WBGene00000835	cuc-1	482.1	72.2	322.7	73	-0.8	556.3	66	505.6	67.7	-1.7	-1.3	1
X	WBGene00006764	unc-27	299.6	77.3	265.9	73.3	4	343.7	76.9	286.1	83.7	-6.8	-1.4	1
III	WBGene00016011	C23G10.2	304.6	54.1	236.7	55.2	-1.1	312.4	49.2	222.3	50.9	-1.8	-1.4	1
V	WBGene00008851	F15B9.8	388.9	80.9	270.8	86	-5.1	426.5	84.2	286.1	83.6	0.6	-2.2	1
IV	WBGene00016027	C23H5.8	401.5	74.4	387.5	79.7	-5.3	523.4	72.5	461.2	73.3	-0.8	-3	1
III	WBGene00017756	F23F12.12	225.3	101.8	165.4	108.8	-7	390.8	104	288.9	110.5	-6.5	-6.7	1
